# Supplementary material for: Genomics and Multi-Omics Perspectives on the Pathogenesis of Cardiorenal Syndrome
Source: Genes (Basel). 2025 Nov 1;16(11):1303. doi: 10.3390/genes16111303 (PMC12652397; doi:10.3390/genes16111303)
Supplement: Supplementary file 1 [file genes-16-01303-s001.zip]

Archive with 1 entries (1 files):
- genes-3877044-supplementary.pdf
